# Supplementary material for: ﻿Two new species of Hemiptarsenus Westwood (Hymenoptera, Eulophidae) from China, with a key to Chinese species
Source: Zookeys. 2022 May 26;1103:45–56. doi: 10.3897/zookeys.1103.85228 (PMC9848686; doi:10.3897/zookeys.1103.85228)
Supplement: XML Treatment for Hemiptarsenus tianshuiensis [file zookeys.1103.85228-treatment1.xml]

<!DOCTYPE tp:taxon-treatment
  PUBLIC "-//TaxonX//DTD Taxonomic Treatment Publishing DTD v0 20100105//EN" "tax-treatment-NSO.dtd">
<tp:taxon-treatment xmlns:tp="http://www.plazi.org/taxpub"><tp:treatment-meta><kwd-group><label>Taxon classification</label><kwd>
                <named-content content-type="kingdom">Animalia</named-content>
              </kwd><kwd>
                <named-content content-type="order">Hymenoptera</named-content>
              </kwd><kwd>
                <named-content content-type="family">Eulophidae</named-content>
              </kwd></kwd-group><mixed-citation publication-type="journal"><person-group><name><surname>Fan</surname><given-names>Jun-Jie</given-names></name><name><surname>Li</surname><given-names>Cheng-De</given-names></name></person-group><article-title>﻿Two new species of <italic><tp:taxon-name><tp:taxon-name-part taxon-name-part-type="genus" reg="Hemiptarsenus">Hemiptarsenus</tp:taxon-name-part></tp:taxon-name></italic> Westwood (<tp:taxon-name><tp:taxon-name-part taxon-name-part-type="order">Hymenoptera</tp:taxon-name-part></tp:taxon-name>, <tp:taxon-name><tp:taxon-name-part taxon-name-part-type="family">Eulophidae</tp:taxon-name-part></tp:taxon-name>) from China, with a key to Chinese species</article-title><source>Zookeys</source><day>26</day><month>05</month><year>2022</year><volume>1103</volume><fpage>45</fpage><lpage>56</lpage><pub-id pub-id-type="doi">10.3897/zookeys.1103.85228</pub-id></mixed-citation></tp:treatment-meta><tp:nomenclature><label>﻿</label><tp:taxon-name>
              <object-id xmlns:xlink="http://www.w3.org/1999/xlink" content-type="arpha" xlink:type="simple">8952CB97-4370-55EA-ABB4-933667C93062</object-id>
              <tp:taxon-name-part taxon-name-part-type="genus" reg="Hemiptarsenus">Hemiptarsenus</tp:taxon-name-part>
              <tp:taxon-name-part taxon-name-part-type="species" reg="tianshuiensis">tianshuiensis</tp:taxon-name-part>
              <object-id xmlns:xlink="http://www.w3.org/1999/xlink" content-type="zoobank" xlink:type="simple">http://zoobank.org/E29DB39C-1E3B-4213-B1F4-61A82EAF6891</object-id>
            </tp:taxon-name><tp:taxon-status xmlns:xlink="http://www.w3.org/1999/xlink" xlink:type="simple">sp. nov.</tp:taxon-status><xref ref-type="fig" rid="F1">Figs 1–3</xref><xref ref-type="fig" rid="F2">, 4–8</xref></tp:nomenclature><tp:treatment-sec sec-type="type material" id="SECID0EWIAE"><title>Type material.</title><p><bold><italic>Holotype</italic></bold>, ♀ [<abbrev xmlns:xlink="http://www.w3.org/1999/xlink" content-type="institution" xlink:title="Northeast Forestry University" id="ABBRID0EBJAE" xlink:type="simple">NEFU</abbrev>; on card], China, Gansu Province, Tianshui City, Maiji District, Maijishan National Geopark, 23.VII.2020, Jun-Jie Fan, by sweeping. <bold><italic>Paratypes</italic></bold>: 2♀1♂; [1 ♀ on slide, 1 ♀1♂on cards], same data as holotype.</p><fig id="F1" position="float" orientation="portrait"><object-id xmlns:xlink="http://www.w3.org/1999/xlink" content-type="doi" xlink:type="simple">10.3897/zookeys.1103.85228.figures1-3</object-id><object-id xmlns:xlink="http://www.w3.org/1999/xlink" content-type="arpha" xlink:type="simple">0E501F3D-738D-5B60-89E4-D81F1812A151</object-id><label>Figures 1–3.</label><caption><p><italic><tp:taxon-name><tp:taxon-name-part taxon-name-part-type="genus" reg="Hemiptarsenus">Hemiptarsenus</tp:taxon-name-part><tp:taxon-name-part taxon-name-part-type="species" reg="tianshuiensis">tianshuiensis</tp:taxon-name-part></tp:taxon-name></italic> sp. nov., female, holotype (<bold>1, 2</bold>), male, paratype (<bold>3</bold>) <bold>1</bold> habitus in dorsal view <bold>2</bold> habitus in lateral view <bold>3</bold> habitus in dorsal view. Scale bars: 100 μm.</p></caption><graphic xmlns:xlink="http://www.w3.org/1999/xlink" xlink:href="zookeys-1103-045_article-85228__-g001.jpg" position="float" orientation="portrait" xlink:type="simple" id="oo_688634.jpg"><uri content-type="original_file" xlink:type="simple">https://binary.pensoft.net/fig/688634</uri></graphic></fig></tp:treatment-sec><tp:treatment-sec sec-type="diagnosis" id="SECID0ELKAE"><title>Diagnosis.</title><p>Antennae dark brown with ventral surface of scape yellow. Metascutellum mostly smooth with anterior area reticulate. Propodeum about 0.7× as long as mesoscutellum measured medially, and strongly reticulate, median carina and plicae present. Mid and hind leg tibiae yellowish-white with apical 1/3 dark brown, metafemur yellow with apical 1/4 dark brown. Petiole yellow. Gaster dark brown with a transverse yellow patch near base.</p></tp:treatment-sec><tp:treatment-sec sec-type="description" id="SECID0EQKAE"><title>Description.</title><p><bold>Female.</bold> Length 1.8–2.0 mm (2.0 mm) mm, fore wing length 1.6–1.8 mm (1.8 mm) mm. Head dark metallic green. Eyes red-brown. Ocelli pale yellow. Scape yellow except dorsal surface dark brown, pedicel and flagellum dark brown. Mesosoma dark metallic green except mesoscutellum with golden-green tinge. Petiole yellow. Gaster dark brown with a transverse yellow patch near base. Fore leg mostly yellowish white with tarsomeres 1–3 brown, tarsomere 4 dark brown; mid leg with coxae and trochanters yellowish white, femur yellow with apical 1/2 brown on dorsal surface, tibiae yellowish-white with apical 1/3 dark brown, tarsomeres 1 and 2 yellowish white and tarsomeres 3 and 4 dark brown; hind leg similar to mid leg with femur apical 1/4 dark brown.</p><p><bold><italic>Head</italic></bold> (Fig. <xref ref-type="fig" rid="F2">4</xref>) 1.2–1.3× (1.2×) as wide as high in frontal view and 1.9–2.1× (2.0×) as wide as long in dorsal view, micro-reticulate. <abbrev xmlns:xlink="http://www.w3.org/1999/xlink" xlink:title="minimum distance between posterior ocelli" id="ABBRID0EDLAE" xlink:type="simple">POL</abbrev> 2.0× <abbrev xmlns:xlink="http://www.w3.org/1999/xlink" xlink:title="minimum distance between a posterior ocellus and corresponding eye margin" id="ABBRID0EHLAE" xlink:type="simple">OOL</abbrev>. Eyes with short and dense setae. Malar sulcus present, malar space 0.34× eye height. Mandibles quadridentate. Antennae (Fig. <xref ref-type="fig" rid="F2">6</xref>) with scape slender and cylindrical, 4.3–4.6× (4.6×) as long as wide, extending far above vertex; pedicel 1.9–2.0× (1.9×) as long as wide and scape 2.4–2.6× (2.5×) as long as pedicel; funicle 4-segmented, F1 2.9–3.2× (3.0×) as long as wide and 1.3–1.4× (1.4×) as long as pedicel, F2 2.9–3.1× (2.9×) as long as wide, F3 and F4 2.6–2.8× (2.6×) and 2.0–2.1× (2.0×) as long as wide respectively; clava 2-segmented, 2.5–2.7× (2.6×) as long as wide, the first clavomere 1.8–1.9× (1.8×) as long as the second.</p><p><bold><italic>Mesosoma</italic></bold> (Figs <xref ref-type="fig" rid="F1">1</xref>, <xref ref-type="fig" rid="F2">5</xref>) 2.0–2.2× (2.1×) as long as wide. Pronotum shorter than mesoscutum, reticulate. Notauli inconspicuous. Mesoscutum strongly reticulate, midlobe of mesoscutum with three pairs of long setae. Axillae mostly smooth and separated from each other. Mesoscutellum 1.2–1.3× (1.2×) as long as wide, shorter than mesoscutum, strongly reticulate, and with two pairs of long setae. Metascutellum mostly smooth with anterior area reticulate. Propodeum about 0.7 × as long as length of mesoscutellum measured medially, strongly reticulate, median carina and plicae present; spiracle separated from metanotum by a distance longer than diameter of spiracle; each propodeal callus with 13 setae. Prepectus with coarse reticulate sculpture. Metacoxa reticulate on dorsal surface.</p><p><bold><italic>Wings</italic>.</bold> Fore wing (Fig. <xref ref-type="fig" rid="F2">7</xref>) 2.7–2.9× (2.9×) as long as wide. Costal cell 13.7–14.0× (14.0×) as long as wide, with a row of black setae on dorsal surface. <abbrev xmlns:xlink="http://www.w3.org/1999/xlink" xlink:title="submarginal vein" id="ABBRID0EJMAE" xlink:type="simple">SMV</abbrev> with five setae on dorsal surface. Cubital vein straight at base. Speculum small, closed posteriorly. <abbrev xmlns:xlink="http://www.w3.org/1999/xlink" xlink:title="marginal vein" id="ABBRID0ENMAE" xlink:type="simple">MV</abbrev> 1.3–1.4× (1.3×) as long as <abbrev xmlns:xlink="http://www.w3.org/1999/xlink" xlink:title="postmarginal vein" id="ABBRID0ERMAE" xlink:type="simple">PMV</abbrev>. <abbrev xmlns:xlink="http://www.w3.org/1999/xlink" xlink:title="postmarginal vein" id="ABBRID0EVMAE" xlink:type="simple">PMV</abbrev> 2.0–2.1× (2.0×) as long as <abbrev xmlns:xlink="http://www.w3.org/1999/xlink" xlink:title="stigmal vein" id="ABBRID0EZMAE" xlink:type="simple">STV</abbrev>. Hind wing (Fig. <xref ref-type="fig" rid="F2">8</xref>) about 6.4–6.9× (6.9×) as long as wide.</p><p><bold><italic>Metasoma</italic></bold> (Fig. <xref ref-type="fig" rid="F1">1</xref>) 1.1–1.2× (1.1×) as long as length of mesosoma. Petiole longer than wide in dorsal view. Gaster ovate, 2.2–2.4× (2.3×) as long as wide. Ovipositor exserted beyond apex of gaster.</p><p><bold>Male</bold> (Fig. <xref ref-type="fig" rid="F1">3</xref>). Similar to the female. Body length 1.6 mm, fore wing length 1.5 mm. Head 1.2× as wide as high in frontal view and about 1.9× as wide as long in dorsal view. <abbrev xmlns:xlink="http://www.w3.org/1999/xlink" xlink:title="minimum distance between posterior ocelli" id="ABBRID0EUNAE" xlink:type="simple">POL</abbrev> 2.43× <abbrev xmlns:xlink="http://www.w3.org/1999/xlink" xlink:title="minimum distance between a posterior ocellus and corresponding eye margin" id="ABBRID0EYNAE" xlink:type="simple">OOL</abbrev>. Malar space 0.5× eye height. Antennae dark brown with ventral surface of scape yellow, funicle with three long branches, with long setae. Relative measurements (length: width): scape = 33: 8; pedicel = 10: 7; F1 = 10: 6; F2 = 20: 4; F3 = 22: 4; F4 = 40: 7; clava = 40: 7. Fore wing 3.1× as long as wide. Hind wing about 7.1× as long as wide. <abbrev xmlns:xlink="http://www.w3.org/1999/xlink" xlink:title="marginal vein" id="ABBRID0E3NAE" xlink:type="simple">MV</abbrev> 1.3× as long as <abbrev xmlns:xlink="http://www.w3.org/1999/xlink" xlink:title="postmarginal vein" id="ABBRID0EAOAE" xlink:type="simple">PMV</abbrev>. <abbrev xmlns:xlink="http://www.w3.org/1999/xlink" xlink:title="postmarginal vein" id="ABBRID0EEOAE" xlink:type="simple">PMV</abbrev> 2.0× as long as <abbrev xmlns:xlink="http://www.w3.org/1999/xlink" xlink:title="stigmal vein" id="ABBRID0EIOAE" xlink:type="simple">STV</abbrev>. Metasoma almost as long as mesosoma. Petiole 1.7× as long as wide in dorsal view. Gaster ovate, 1.9× as long as wide.</p><fig id="F2" position="float" orientation="portrait"><object-id xmlns:xlink="http://www.w3.org/1999/xlink" content-type="doi" xlink:type="simple">10.3897/zookeys.1103.85228.figures4-8</object-id><object-id xmlns:xlink="http://www.w3.org/1999/xlink" content-type="arpha" xlink:type="simple">9696CF01-D5B7-5590-A6F0-6B001BB7EC3D</object-id><label>Figures 4–8.</label><caption><p><italic><tp:taxon-name><tp:taxon-name-part taxon-name-part-type="genus" reg="Hemiptarsenus">Hemiptarsenus</tp:taxon-name-part><tp:taxon-name-part taxon-name-part-type="species" reg="tianshuiensis">tianshuiensis</tp:taxon-name-part></tp:taxon-name></italic> sp. nov., female, holotype (<bold>4</bold>), paratype (<bold>5–8</bold>) <bold>4</bold> head in frontal view <bold>5</bold> mesosoma in dorsal view <bold>6</bold> antenna <bold>7</bold> fore wing <bold>8</bold> hind wing. Scale bars: 100 μm.</p></caption><graphic xmlns:xlink="http://www.w3.org/1999/xlink" xlink:href="zookeys-1103-045_article-85228__-g002.jpg" position="float" orientation="portrait" xlink:type="simple" id="oo_688635.jpg"><uri content-type="original_file" xlink:type="simple">https://binary.pensoft.net/fig/688635</uri></graphic></fig></tp:treatment-sec><tp:treatment-sec sec-type="host" id="SECID0ESPAE"><title>Host.</title><p>Unknown.</p></tp:treatment-sec><tp:treatment-sec sec-type="distribution" id="SECID0EXPAE"><title>Distribution.</title><p>China (Gansu).</p></tp:treatment-sec><tp:treatment-sec sec-type="etymology" id="SECID0E3PAE"><title>Etymology.</title><p>The specific epithet refers to the location of the type locality in Tianshui City.</p></tp:treatment-sec></tp:taxon-treatment>
