# Supplementary material for: ﻿Two new species of Hemiptarsenus Westwood (Hymenoptera, Eulophidae) from China, with a key to Chinese species
Source: Zookeys. 2022 May 26;1103:45–56. doi: 10.3897/zookeys.1103.85228 (PMC9848686; doi:10.3897/zookeys.1103.85228)
Supplement: XML Treatment for Hemiptarsenus longjiangensis [file zookeys.1103.85228-treatment2.xml]

<!DOCTYPE tp:taxon-treatment
  PUBLIC "-//TaxonX//DTD Taxonomic Treatment Publishing DTD v0 20100105//EN" "tax-treatment-NSO.dtd">
<tp:taxon-treatment xmlns:tp="http://www.plazi.org/taxpub"><tp:treatment-meta><kwd-group><label>Taxon classification</label><kwd>
                <named-content content-type="kingdom">Animalia</named-content>
              </kwd><kwd>
                <named-content content-type="order">Hymenoptera</named-content>
              </kwd><kwd>
                <named-content content-type="family">Eulophidae</named-content>
              </kwd></kwd-group><mixed-citation publication-type="journal"><person-group><name><surname>Fan</surname><given-names>Jun-Jie</given-names></name><name><surname>Li</surname><given-names>Cheng-De</given-names></name></person-group><article-title>﻿Two new species of <italic><tp:taxon-name><tp:taxon-name-part taxon-name-part-type="genus" reg="Hemiptarsenus">Hemiptarsenus</tp:taxon-name-part></tp:taxon-name></italic> Westwood (<tp:taxon-name><tp:taxon-name-part taxon-name-part-type="order">Hymenoptera</tp:taxon-name-part></tp:taxon-name>, <tp:taxon-name><tp:taxon-name-part taxon-name-part-type="family">Eulophidae</tp:taxon-name-part></tp:taxon-name>) from China, with a key to Chinese species</article-title><source>Zookeys</source><day>26</day><month>05</month><year>2022</year><volume>1103</volume><fpage>45</fpage><lpage>56</lpage><pub-id pub-id-type="doi">10.3897/zookeys.1103.85228</pub-id></mixed-citation></tp:treatment-meta><tp:nomenclature><label>﻿</label><tp:taxon-name>
              <object-id xmlns:xlink="http://www.w3.org/1999/xlink" content-type="arpha" xlink:type="simple">09254467-3563-54D5-8374-48890E931C14</object-id>
              <tp:taxon-name-part taxon-name-part-type="genus" reg="Hemiptarsenus">Hemiptarsenus</tp:taxon-name-part>
              <tp:taxon-name-part taxon-name-part-type="species" reg="longjiangensis">longjiangensis</tp:taxon-name-part>
              <object-id xmlns:xlink="http://www.w3.org/1999/xlink" content-type="zoobank" xlink:type="simple">http://zoobank.org/F4B950D8-204A-45CA-8CA6-46A96B867426</object-id>
            </tp:taxon-name><tp:taxon-status xmlns:xlink="http://www.w3.org/1999/xlink" xlink:type="simple">sp. nov.</tp:taxon-status><xref ref-type="fig" rid="F3">Figs 9</xref><xref ref-type="fig" rid="F4">, 10–15</xref></tp:nomenclature><tp:treatment-sec sec-type="type material" id="SECID0ESRAE"><title>Type material.</title><p><bold><italic>Holotype</italic></bold>, ♀ [<abbrev xmlns:xlink="http://www.w3.org/1999/xlink" content-type="institution" xlink:title="Northeast Forestry University" id="ABBRID0E4RAE" xlink:type="simple">NEFU</abbrev>; on card], China, Heilongjiang Province, Yichun City, Dailing District, Liangshui National Nature Reserve, 30–31.VIII. 2019, Wen-Jian Li, Ting-Ting Zhao and Shu-Chen Deng, by yellow-pan trapping. <bold><italic>Paratypes</italic></bold>: 1♀ [on slide], China, Heilongjiang Province, Shangzhi City, Maoershan Town, 9.VII.2015, Ye Chen and Chao Zhang, by sweeping; 2♀ [on cards], China, Heilongjiang Province, Yichun City, Dailing District, Liangshui National Nature Reserve, 1.VIII.2015, Si-Zhu Li, Xin-Yu Zhang and Xing-Yue Jin, by sweeping.</p><fig id="F3" position="float" orientation="portrait"><object-id xmlns:xlink="http://www.w3.org/1999/xlink" content-type="doi" xlink:type="simple">10.3897/zookeys.1103.85228.figure9</object-id><object-id xmlns:xlink="http://www.w3.org/1999/xlink" content-type="arpha" xlink:type="simple">18F879D7-5924-51E7-99F4-8DED7A74F7DE</object-id><label>Figure 9.</label><caption><p><italic><tp:taxon-name><tp:taxon-name-part taxon-name-part-type="genus" reg="Hemiptarsenus">Hemiptarsenus</tp:taxon-name-part><tp:taxon-name-part taxon-name-part-type="species" reg="longjiangensis">longjiangensis</tp:taxon-name-part></tp:taxon-name></italic> sp. nov., female, holotype, habitus in lateral view. Scale bar: 100 μm.</p></caption><graphic xmlns:xlink="http://www.w3.org/1999/xlink" xlink:href="zookeys-1103-045_article-85228__-g003.jpg" position="float" orientation="portrait" xlink:type="simple" id="oo_688636.jpg"><uri content-type="original_file" xlink:type="simple">https://binary.pensoft.net/fig/688636</uri></graphic></fig></tp:treatment-sec><tp:treatment-sec sec-type="diagnosis" id="SECID0E4SAE"><title>Diagnosis.</title><p>Scape yellow with about apical 1/3 of dorsal surface dark brown, pedicel and flagellum dark brown. Metascutellum reticulate. Propodeum almost as long as length of mesoscutellum measured medially, strongly reticulate, median carina and plicae present. Gaster with a large, median, longitudinal, black patch from base to apex, margins of tergites 1–5 yellow. Metasoma almost as long as mesosoma.</p></tp:treatment-sec><tp:treatment-sec sec-type="description" id="SECID0ECTAE"><title>Description.</title><p><bold>Female.</bold> Length 1.9–2.1 mm (2.1 mm), fore wing length 1.8 mm. Head and mesosoma dark metallic green with greenish-blue to golden-green tinge. Eyes gray. Ocelli pale yellow. Antennae dark brown except scape yellow with about apical 1/3 of dorsal surface dark brown. Mandibles brownish with teeth brown. Petiole dark brown. Gaster with a large median longitudinal black patch in middle of dorsal surface from base to apex, margins of tergites 1–5 yellow. Legs yellowish with all trochanters yellowish white. Ovipositor black. Wings hyaline with veins yellowish brown.</p><p><bold><italic>Head</italic></bold> (Fig. <xref ref-type="fig" rid="F4">11</xref>) 1.3–1.5× (1.5×) as wide as high in frontal view and about 1.8–2.0× (1.9×) as wide as long in dorsal view. Lower face and vertex transversely reticulate, frons weakly reticulate. <abbrev xmlns:xlink="http://www.w3.org/1999/xlink" xlink:title="minimum distance between posterior ocelli" id="ABBRID0EVTAE" xlink:type="simple">POL</abbrev> 1.7–1.8× (1.8×) <abbrev xmlns:xlink="http://www.w3.org/1999/xlink" xlink:title="minimum distance between a posterior ocellus and corresponding eye margin" id="ABBRID0EZTAE" xlink:type="simple">OOL</abbrev>. Eyes with sparse, short pubescence. Malar sulcus present, malar space 0.26 × eye height. Each mandible with two large teeth at apex and three small teeth above large teeth. Distance between toruli 0.8× diameter of torulus, 1.0× distance from torulus to eye margin. Antennae (Fig. <xref ref-type="fig" rid="F4">12</xref>) with scape slender and cylindrical, 5.6–5.7× (5.7×) as long as wide, extending far beyond vertex; pedicel 1.5–1.6× (1.6×) as long as wide and scape 3.6–3.7× (3.6×) as long as pedicel; funicle 4-segmented, F1 3.3–3.5× (3.5×) as long as wide and 2.2× as long as pedicel, F2 2.9–3.0× (3.0×) as long as wide, F3 and F4 2.4–2.6× (2.4×) and 1.8–2.1× (1.8×) as long as wide respectively; clava 2-segmented, 2.5–2.6× (2.5×) as long as wide, first clavomere 1.6–1.7× (1.6×) as long as second.</p><fig id="F4" position="float" orientation="portrait"><object-id xmlns:xlink="http://www.w3.org/1999/xlink" content-type="doi" xlink:type="simple">10.3897/zookeys.1103.85228.figures10-15</object-id><object-id xmlns:xlink="http://www.w3.org/1999/xlink" content-type="arpha" xlink:type="simple">962F0C5B-36D1-5FE6-9453-DEC5E5805DD0</object-id><label>Figures 10–15.</label><caption><p><italic><tp:taxon-name><tp:taxon-name-part taxon-name-part-type="genus" reg="Hemiptarsenus">Hemiptarsenus</tp:taxon-name-part><tp:taxon-name-part taxon-name-part-type="species" reg="longjiangensis">longjiangensis</tp:taxon-name-part></tp:taxon-name></italic> sp. nov., female, holotype (<bold>10–14</bold>), paratype (<bold>15</bold>) <bold>10</bold> habitus in dorsal view <bold>11</bold> head in frontal view <bold>12</bold> antenna <bold>13</bold> fore wing <bold>14</bold> hind wing <bold>15</bold> mesosoma in dorsal view. Scale bars: 100 μm.</p></caption><graphic xmlns:xlink="http://www.w3.org/1999/xlink" xlink:href="zookeys-1103-045_article-85228__-g004.jpg" position="float" orientation="portrait" xlink:type="simple" id="oo_688637.jpg"><uri content-type="original_file" xlink:type="simple">https://binary.pensoft.net/fig/688637</uri></graphic></fig><p><bold><italic>Mesosoma</italic></bold> (Figs <xref ref-type="fig" rid="F4">10</xref>, <xref ref-type="fig" rid="F4">15</xref>) 1.8–2.0× (2.0×) as long as wide. Pronotum shorter than mesoscutum, reticulate. Notauli inconspicuous. Mesoscutum strongly reticulate, midlobe of mesoscutum with three pairs of long setae. Axillae reticulate and separate from each other. Mesoscutellum almost as long as wide, shorter than mesoscutum, strongly reticulate with two pairs of long setae. Metascutellum reticulate. Propodeum almost as long as length of mesoscutellum measured medially, strongly reticulate, median carina and plicae present; spiracle separated from metanotum by a distance longer than diameter of spiracle; each propodeal callus with nine setae. Prepectus with coarse reticulate sculpture. Metacoxa reticulate on dorsal surface.</p><p><bold><italic>Wings</italic>.</bold> Fore wing (Fig. <xref ref-type="fig" rid="F4">13</xref>) 2.7–2.9× (2.8×) as long as wide. Costal cell 15.4–16.0× (16.0×) as long as wide. <abbrev xmlns:xlink="http://www.w3.org/1999/xlink" xlink:title="submarginal vein" id="ABBRID0EDWAE" xlink:type="simple">SMV</abbrev> with 10 setae on dorsal surface. Cubital vein straight at base. Speculum small, closed posteriorly. <abbrev xmlns:xlink="http://www.w3.org/1999/xlink" xlink:title="marginal vein" id="ABBRID0EHWAE" xlink:type="simple">MV</abbrev> 1.3–1.4× (1.3×) as long as <abbrev xmlns:xlink="http://www.w3.org/1999/xlink" xlink:title="postmarginal vein" id="ABBRID0ELWAE" xlink:type="simple">PMV</abbrev>; <abbrev xmlns:xlink="http://www.w3.org/1999/xlink" xlink:title="postmarginal vein" id="ABBRID0EPWAE" xlink:type="simple">PMV</abbrev> 1.9–2.0× (1.9×) as long as <abbrev xmlns:xlink="http://www.w3.org/1999/xlink" xlink:title="stigmal vein" id="ABBRID0ETWAE" xlink:type="simple">STV</abbrev>. Hind wing (Fig. <xref ref-type="fig" rid="F4">14</xref>) about 5.7–2.9× (5.9×) as long as wide.</p><p><bold><italic>Metasoma</italic></bold> (Fig. <xref ref-type="fig" rid="F4">10</xref>) almost as long as mesosoma. Petiole short, transverse, about 0.5× as long as wide in dorsal view. Gaster ovate, 1.5–1.6× (1.5×) as long as wide. Ovipositor exserted beyond apex of gaster.</p><p><bold>Male.</bold> Unknown.</p></tp:treatment-sec><tp:treatment-sec sec-type="host" id="SECID0EKXAE"><title>Host.</title><p>Unknown.</p></tp:treatment-sec><tp:treatment-sec sec-type="distribution" id="SECID0EPXAE"><title>Distribution.</title><p>China (Heilongjiang).</p></tp:treatment-sec><tp:treatment-sec sec-type="etymology" id="SECID0EUXAE"><title>Etymology.</title><p>The specific epithet refers to Heilongjiang Province where the type locality is located.</p></tp:treatment-sec></tp:taxon-treatment>
