# Supplementary material for: ﻿Two new species of Hemiptarsenus Westwood (Hymenoptera, Eulophidae) from China, with a key to Chinese species
Source: Zookeys. 2022 May 26;1103:45–56. doi: 10.3897/zookeys.1103.85228 (PMC9848686; doi:10.3897/zookeys.1103.85228)
Supplement: XML Treatment for Hemiptarsenus jilinus [file zookeys.1103.85228-treatment3.xml]

<!DOCTYPE tp:taxon-treatment
  PUBLIC "-//TaxonX//DTD Taxonomic Treatment Publishing DTD v0 20100105//EN" "tax-treatment-NSO.dtd">
<tp:taxon-treatment xmlns:tp="http://www.plazi.org/taxpub"><tp:treatment-meta><kwd-group><label>Taxon classification</label><kwd>
                <named-content content-type="kingdom">Animalia</named-content>
              </kwd><kwd>
                <named-content content-type="order">Hymenoptera</named-content>
              </kwd><kwd>
                <named-content content-type="family">Eulophidae</named-content>
              </kwd></kwd-group><mixed-citation publication-type="journal"><person-group><name><surname>Fan</surname><given-names>Jun-Jie</given-names></name><name><surname>Li</surname><given-names>Cheng-De</given-names></name></person-group><article-title>﻿Two new species of <italic><tp:taxon-name><tp:taxon-name-part taxon-name-part-type="genus" reg="Hemiptarsenus">Hemiptarsenus</tp:taxon-name-part></tp:taxon-name></italic> Westwood (<tp:taxon-name><tp:taxon-name-part taxon-name-part-type="order">Hymenoptera</tp:taxon-name-part></tp:taxon-name>, <tp:taxon-name><tp:taxon-name-part taxon-name-part-type="family">Eulophidae</tp:taxon-name-part></tp:taxon-name>) from China, with a key to Chinese species</article-title><source>Zookeys</source><day>26</day><month>05</month><year>2022</year><volume>1103</volume><fpage>45</fpage><lpage>56</lpage><pub-id pub-id-type="doi">10.3897/zookeys.1103.85228</pub-id></mixed-citation></tp:treatment-meta><tp:nomenclature><label>﻿</label><tp:taxon-name>
              <object-id xmlns:xlink="http://www.w3.org/1999/xlink" content-type="arpha" xlink:type="simple">757062E9-65A7-5E1C-854D-4A95B3FACB87</object-id>
              <tp:taxon-name-part taxon-name-part-type="genus" reg="Hemiptarsenus">Hemiptarsenus</tp:taxon-name-part>
              <tp:taxon-name-part taxon-name-part-type="species" reg="jilinus">jilinus</tp:taxon-name-part>
            </tp:taxon-name><tp:taxon-authority>Tao, 2021</tp:taxon-authority><xref ref-type="fig" rid="F5">Figs 16–20</xref><tp:nomenclature-citation-list><tp:nomenclature-citation><tp:taxon-name>
                  <tp:taxon-name-part taxon-name-part-type="genus" reg="Hemiptarsenus">Hemiptarsenus</tp:taxon-name-part>
                  <tp:taxon-name-part taxon-name-part-type="species" reg="jilinus">jilinus</tp:taxon-name-part>
                </tp:taxon-name><comment>Tao, 2021: 175. Holotype, ♀, China, IMJAU, not examined.</comment></tp:nomenclature-citation></tp:nomenclature-citation-list></tp:nomenclature><tp:treatment-sec sec-type="material" id="SECID0EPZAE"><title>Material examined.</title><p>11♀ [<abbrev xmlns:xlink="http://www.w3.org/1999/xlink" content-type="institution" xlink:title="Northeast Forestry University" id="ABBRID0EVZAE" xlink:type="simple">NEFU</abbrev>; 10 on cards, 1 on slide], China, Liaoning Province, Fushun City, Shimengou, 18–20.VI.2012, Hui Geng, Xiang-Xiang Jin and Jiang Liu, by yellow-pan trapping; 1♀ [on card], China, Heilongjiang Province, Yichun City, Dailing District, Liangshui National Nature Reserve, 30. VIII. 2019, Wen-Jian Li, Ting-Ting Zhao and Shu-Chen Deng, by sweeping; 1♀ [on card], China, Heilongjiang Province, Yichun City, Dailing District, Liangshui National Nature Reserve, 30.VI.2018, Jun-Jie Fan, Guang-Xing Wang and Jun Wu, by sweeping; 2♀ [<abbrev xmlns:xlink="http://www.w3.org/1999/xlink" content-type="institution" xlink:title="Northeast Forestry University" id="ABBRID0E1ZAE" xlink:type="simple">NEFU</abbrev>; 2 on cards], China, Beijing, Baihuashan, 10–11.V.2012, Hui-Lin Han, Guo-Hao Zu and Jiang Liu, by yellow-pan trapping; 2♀ [<abbrev xmlns:xlink="http://www.w3.org/1999/xlink" content-type="institution" xlink:title="Northeast Forestry University" id="ABBRID0E6ZAE" xlink:type="simple">NEFU</abbrev>; 2 on cards], China, Hebei Province, Chengde City, Xinglong County, Wulingshan, 16–18.V.2017, Guang-Xing Wang and Wen-Jian Li, by yellow-pan trapping.</p><fig id="F5" position="float" orientation="portrait"><object-id xmlns:xlink="http://www.w3.org/1999/xlink" content-type="doi" xlink:type="simple">10.3897/zookeys.1103.85228.figures16-20</object-id><object-id xmlns:xlink="http://www.w3.org/1999/xlink" content-type="arpha" xlink:type="simple">990B35CD-9E56-54EB-9D1B-881BF4799843</object-id><label>Figures 16–20.</label><caption><p><italic><tp:taxon-name><tp:taxon-name-part taxon-name-part-type="genus" reg="Hemiptarsenus">Hemiptarsenus</tp:taxon-name-part><tp:taxon-name-part taxon-name-part-type="species" reg="jilinus">jilinus</tp:taxon-name-part></tp:taxon-name></italic> Tao, female <bold>16</bold> habitus in lateral view <bold>17</bold> habitus in dorsal view <bold>18</bold> antenna <bold>19</bold> fore wing <bold>20</bold> mesosoma in dorsal view. Scale bars: 100 μm.</p></caption><graphic xmlns:xlink="http://www.w3.org/1999/xlink" xlink:href="zookeys-1103-045_article-85228__-g005.jpg" position="float" orientation="portrait" xlink:type="simple" id="oo_688638.jpg"><uri content-type="original_file" xlink:type="simple">https://binary.pensoft.net/fig/688638</uri></graphic></fig></tp:treatment-sec><tp:treatment-sec sec-type="diagnosis" id="SECID0EG2AE"><title>Diagnosis.</title><p><bold>Female.</bold> Head and mesosoma dark metallic green; gaster brown with or without yellowish patch near base. Antennae with funicle dark brown, scape and pedicel pale yellow or with dark on dorsal surface, clava white. Legs yellow with coxae and trochanters white. Mesoscutellum longitudinally sculptured. Metascutellum raised-reticulate. Propodeum shorter than mesoscutellum, with median carina and plicae complete. <abbrev xmlns:xlink="http://www.w3.org/1999/xlink" xlink:title="minimum distance between posterior ocelli" id="ABBRID0EO2AE" xlink:type="simple">POL</abbrev> 1.6–1.7× <abbrev xmlns:xlink="http://www.w3.org/1999/xlink" xlink:title="minimum distance between a posterior ocellus and corresponding eye margin" id="ABBRID0ES2AE" xlink:type="simple">OOL</abbrev>. Malar sulcus present, malar space 0.4–0.5× eye height. Antennae (Fig. <xref ref-type="fig" rid="F5">18</xref>) with scape slender and cylindrical, 6.7–8.2× as long as wide, extending far beyond vertex; pedicel 1.6–1.8× as long as wide; funicle 4-segmented, F1 2.9–3.7× as long as wide, F2 3.4–4.1× as long as wide, F3 and F4 2.3–2.5× and 2.2–2.3× as long as wide respectively; clava 2-segmented, 2.4–2.6× as long as wide. Fore wing (Fig. <xref ref-type="fig" rid="F5">19</xref>) 2.6–2.8× as long as wide. Costal cell 13.3–13.7× as long as wide. Speculum present, closed posteriorly. <abbrev xmlns:xlink="http://www.w3.org/1999/xlink" xlink:title="marginal vein" id="ABBRID0E52AE" xlink:type="simple">MV</abbrev> 1.1–1.3× as long as <abbrev xmlns:xlink="http://www.w3.org/1999/xlink" xlink:title="postmarginal vein" id="ABBRID0EC3AE" xlink:type="simple">PMV</abbrev>; <abbrev xmlns:xlink="http://www.w3.org/1999/xlink" xlink:title="postmarginal vein" id="ABBRID0EG3AE" xlink:type="simple">PMV</abbrev> 1.6–1.8× as long as <abbrev xmlns:xlink="http://www.w3.org/1999/xlink" xlink:title="stigmal vein" id="ABBRID0EK3AE" xlink:type="simple">STV</abbrev>. <bold>Male.</bold> See <xref ref-type="bibr" rid="B7">Tao et al. (2021)</xref>.</p></tp:treatment-sec><tp:treatment-sec sec-type="host" id="SECID0EU3AE"><title>Host.</title><p>Primary parasitoid of <italic><tp:taxon-name><tp:taxon-name-part taxon-name-part-type="genus" reg="Chromatomyia">Chromatomyia</tp:taxon-name-part><tp:taxon-name-part taxon-name-part-type="species" reg="horticola">horticola</tp:taxon-name-part></tp:taxon-name></italic> (Goureau) (<tp:taxon-name><tp:taxon-name-part taxon-name-part-type="order">Diptera</tp:taxon-name-part></tp:taxon-name>, <tp:taxon-name><tp:taxon-name-part taxon-name-part-type="family">Agromyzidae</tp:taxon-name-part></tp:taxon-name>) (<xref ref-type="bibr" rid="B7">Tao et al. 2021</xref>).</p></tp:treatment-sec><tp:treatment-sec sec-type="distribution" id="SECID0ET4AE"><title>Distribution.</title><p>China (Jilin) (<xref ref-type="bibr" rid="B7">Tao et al. 2021</xref>); new records: Beijing, Heilongjiang, Liaoning, Hebei).</p></tp:treatment-sec><ref-list><ref id="B7"><mixed-citation xmlns:xlink="http://www.w3.org/1999/xlink" xlink:type="simple"><person-group><name name-style="western"><surname>Tao</surname><given-names>S-X</given-names></name><name name-style="western"><surname>Huang</surname><given-names>K</given-names></name><name name-style="western"><surname>Tian</surname><given-names>J</given-names></name><name name-style="western"><surname>Ruan</surname><given-names>C-C</given-names></name></person-group> (<year>2021</year>) <article-title>A new species of <italic><tp:taxon-name><tp:taxon-name-part taxon-name-part-type="genus">Hemiptarsenus</tp:taxon-name-part></tp:taxon-name></italic> Westwood (<tp:taxon-name><tp:taxon-name-part taxon-name-part-type="order">Hymenoptera</tp:taxon-name-part></tp:taxon-name>, <tp:taxon-name><tp:taxon-name-part taxon-name-part-type="family">Eulophidae</tp:taxon-name-part></tp:taxon-name>) from China, with a key to Chinese species.</article-title><source>ZooKeys</source><volume>1033</volume>: <fpage>173</fpage>–<lpage>181</lpage>. <ext-link xlink:href="10.3897/zookeys.1033.62129" ext-link-type="doi" xlink:type="simple">https://doi.org/10.3897/zookeys.1033.62129</ext-link></mixed-citation></ref></ref-list></tp:taxon-treatment>
